# Supplementary material for: Lignans from Tujia Ethnomedicine Heilaohu: Chemical Characterization and Evaluation of Their Cytotoxicity and Antioxidant Activities
Source: Molecules. 2018 Aug 27;23(9):2147. doi: 10.3390/molecules23092147 (PMC6225210; doi:10.3390/molecules23092147)
Supplement: Supplementary file 1 [file molecules-23-02147-s001.zip]

Archive with 1 entries (1 files):
- molecules-342961-SI.pdf
